# Supplementary material for: BRD2 bromodomain-mediated regulation of cell state plasticity modulates therapy response in glioblastoma
Source: Neuro Oncol. 2025 Jul 19;27(11):2828–42. doi: 10.1093/neuonc/noaf169 (PMC12700489; doi:10.1093/neuonc/noaf169)
Supplement: noaf169_Supplementary_Data [file noaf169_supplementary_data.xlsx]

## Sheet: Sheet1
Primer name	Forward 5'-3'	Reverse 5'-3'	Experiment
CD44	CCAGAAGGAACAGTGGTTTGGC	ACTGTCCTCTGGGCTTGGTGTT	qPCR
LOX	GATACGGCACTGGCTACTTCCA	GCCAGACAGTTTTCCTCCGCC	qPCR
ANXA1	GCGAAACAATGCACAGCGTCAAC	CAACCTCCTCAAGGTGACCTGT	qPCR
VIM	AGGCAAAGCAGGAGTCCACTGA	ATCTGGCGTTCCAGGGACTCAT	qPCR
COL1A1	GATTCCCTGGACCTAAAGGTGC	AGCCTCTCCATCTTTGCCAGCA	qPCR
COL3A1	TGGTCTGCAAGGAATGCCTGGA	TCTTTCCCTGGGACACCATCAG	qPCR
COL8A2	CGGGCGTCCTCTGGTGGCG	TCCATCGGCAGCAGCGGTAGA	qPCR
COL28A1	ACCACCTGGAAAAGGACAGCCT	GTTCCAGGCATTCCAAAAGGGC	qPCR
CHI3L2	CTTCACTGGCAAATCCTGCAACC	GCAAGGTCATCTTGCCTGCTTC	qPCR
COL4A1	TGTTGACGGCTTACCTGGAGAC	GGTAGACCAACTCCAGGCTCTC	qPCR
COL4A2	GGATAACAGGCGTGACTGGAGT	CTTTGCCACCAGGCAGTCCAAT	qPCR
COL5A2	CAGGCTCCATAGGAATCAGAGG	CCAGCATTTCCTGCTTCTCCAG	qPCR
COL16A1	AACAGTGAGGGAGATCCTGGCT	CAACAGCACCAGGAAAACCTGG	qPCR
CHI3L1	CCACAGTCCATAGAATCCTCGG	TGCCTGTCCTTCAGGTACTGCA	qPCR
CCL2	AGAATCACCAGCAGCAAGTGTCC	TCCTGAACCCACTTCTGCTTGG	qPCR
Primer name	Forward 5'-3'	Reverse 5'-3'	Experiment
COL1A1	CCTTCCACCTTTGGAAGTCTC	GAGAAACTCCCGTCTGCTC	ChIP-qPCR
COL3A1	GGAAAGTGAGGGAAGCCAAA	TAGCACCATCAAGTTGTTCCC	ChIP-qPCR
COL8A2	CTCACTGTGCACCTCATGG	GAAGCTGTGTGGAGGAAGATAG	ChIP-qPCR
COL28A1	GGCTGTCAACCAATGCCTAA	AGATCTGGGTGGGATCAGTAAG	ChIP-qPCR
CHI3L2	GGTGATACAGCAAGAGCAAGA	CTCCTTCCTCATCATCCCAATC	ChIP-qPCR
IL6	CCTCACCCTCCAACAAAGAT	TTGAGACTCATGGGAAAATCC	ChIP-qPCR
CCL2	GTTCTGCTAGGCTTCTATGA	GAAAACTGCAGAAAAGGAAG	ChIP-qPCR
